# Supplementary material for: Evaluation model design of project construction safety level based on bidirectional recurrent neural network (BiRNN) and bidirectional long short-term memory (BiLSTM)
Source: PeerJ Comput Sci. 2024 Oct 18;10:e2351. doi: 10.7717/peerj-cs.2351 (PMC11623050; doi:10.7717/peerj-cs.2351)
Supplement: Supplemental Information 1 [file peerj-cs-10-2351-s001.zip]

Archive with 20 entries (18 files):
- casphandle.py
- cb513.ipynb
- conditional_random_fields.py
- configurations/
- configurations/.gitignore
- configurations/__init__.py
- configurations/plain.py
- configurations/plain_bn.py
- configurations/plain_bn_dropout.py
- configurations/plain_dropout.py
- custom_ops.py
- data.py
- data/
- data/.gitignore
- download_test.sh
- download_train.sh
- predict.ipynb
- train.py
- train_many.sh
- utils.py
