# Supplementary material for: Evaluation model design of project construction safety level based on bidirectional recurrent neural network (BiRNN) and bidirectional long short-term memory (BiLSTM)
Source: PeerJ Comput Sci. 2024 Oct 18;10:e2351. doi: 10.7717/peerj-cs.2351 (PMC11623050; doi:10.7717/peerj-cs.2351)
Supplement: Supplemental Information 1 [file peerj-cs-10-2351-s001.zip › cb513.ipynb]

# %% [code]
%matplotlib inline 
%matplotlib nbagg
import matplotlib
import numpy as np
import matplotlib.pyplot as plt
from IPython import display
import tensorflow as tf
from tensorflow.python.framework.ops import reset_default_graph

import data
import utils
import custom_ops
import conditional_random_fields as crf

X_train = None

# %% [code]
def chop_sequences(X, t, mask, length):
    max_len = np.max(length)
    return X[:, :max_len], t[:, :max_len], mask[:, :max_len]

# %% [code]
from tensorflow.contrib.layers import fully_connected, batch_norm

reset_default_graph()

# Defining model
num_iterations = 3e4
batch_size=64
number_inputs=42
number_outputs=8
seq_len=None#100 # max 700
learning_rate = 0.001

X_input = tf.placeholder(tf.float32, shape=[None, None, number_inputs], name='X_input')
X_length = tf.placeholder(tf.int32, shape=[None,], name='X_length')
t_input = tf.placeholder(tf.int32, shape=[None, None], name='t_input')
t_input_hot = tf.one_hot(t_input, number_outputs)
t_mask = tf.placeholder(tf.float32, shape=[None, None], name='t_mask')

num_units_encoder = 400
num_units_l1 = 200
num_units_l2 = 200

l1 = fully_connected(X_input, num_units_l1)
l1 = tf.concat(2, [X_input, l1])

cell_fw = tf.nn.rnn_cell.GRUCell(num_units_encoder)
cell_bw = tf.nn.rnn_cell.GRUCell(num_units_encoder)
#enc_cell = tf.nn.rnn_cell.OutputProjectionWrapper(enc_cell, number_outputs)
enc_outputs, _ = tf.nn.bidirectional_dynamic_rnn(cell_fw=cell_fw, cell_bw=cell_bw, inputs=l1,
                                                 sequence_length=X_length, dtype=tf.float32)
enc_outputs = tf.concat(2, enc_outputs)

outputs = tf.reshape(enc_outputs, [-1, num_units_encoder*2])
l2 = fully_connected(outputs, num_units_l2)
l_f = fully_connected(l2, number_outputs, activation_fn=None)
l_g = fully_connected(l2, number_outputs**2, activation_fn=None)

batch_size_shp = tf.shape(enc_outputs)[0]
seq_len_shp = tf.shape(enc_outputs)[1]
l_f_reshape = tf.reshape(l_f, [batch_size_shp, seq_len_shp, number_outputs])

l_g_reshape = tf.reshape(l_g, [batch_size_shp, seq_len_shp, number_outputs**2])
l_g_reshape = tf.reshape(l_g_reshape, [batch_size_shp, seq_len_shp, number_outputs, number_outputs])

f = l_f_reshape
g = tf.slice(l_g_reshape, [0, 0, 0, 0], [-1, seq_len_shp-1, -1, -1])

# doesnt work
#g_prev = tf.slice(f, [0, 0, 0], [-1, seq_len_shp-1, -1])
#g_nxt = tf.slice(f, [0, 1, 0], [-1, -1, -1])
#g = tf.concat(2, [g_prev, g_nxt])
#g = tf.reshape(g, [tf.shape(g)[0], tf.shape(g)[1], tf.shape(f)[2], tf.shape(f)[2]])

# zeros
#g = tf.zeros(tf.shape(g))

nu_alp = crf.forward_pass(f, g, X_length)
nu_bet = crf.backward_pass(f, g, X_length)

prediction = crf.log_marginal(nu_alp, nu_bet)

# %% [code]
def loss_and_acc():
    # sequence_loss_tensor is a modification of TensorFlow's own sequence_to_sequence_loss
    # TensorFlow's seq2seq loss works with a 2D list instead of a 3D tensors
    loss = -crf.log_likelihood(t_input_hot, f, g, nu_alp, nu_bet, X_length)#custom_ops.sequence_loss(preds, t_input, t_mask)
    # if you want regularization
    #reg_scale = 0.00001
    #regularize = tf.contrib.layers.l2_regularizer(reg_scale)
    #params = tf.get_collection(tf.GraphKeys.TRAINABLE_VARIABLES)
    #reg_term = sum([regularize(param) for param in params])
    #loss += reg_term
    # calculate accuracy
    argmax = tf.to_int32(tf.argmax(prediction, 2))
    correct = tf.to_float(tf.equal(argmax, t_input)) * t_mask
    accuracy = tf.reduce_sum(correct) / tf.reduce_sum(t_mask)
    return loss, accuracy, argmax

loss, accuracy, predictions = loss_and_acc()

# use lobal step to keep track of our iterations
global_step = tf.Variable(0, name='global_step', trainable=False)
# pick optimizer, try momentum or adadelta
optimizer = tf.train.AdamOptimizer(learning_rate)
# extract gradients for each variable
grads_and_vars = optimizer.compute_gradients(loss)
# add below for clipping by norm
#gradients, variables = zip(*grads_and_vars)  # unzip list of tuples
#clipped_gradients, global_norm = (
#    tf.clip_by_global_norm(gradients, self.clip_norm) )
#grads_and_vars = zip(clipped_gradients, variables)
# apply gradients and make trainable function
train_op = optimizer.apply_gradients(grads_and_vars, global_step=global_step)

# %% [code]
if X_train is None:
    X_train, X_valid, t_train, t_valid, mask_train, mask_valid, length_train, length_valid, num_seq_train =\
    data.get_train(seq_len)
    X_valid, t_valid, mask_valid = chop_sequences(X_valid, t_valid, mask_valid, length_valid)
    print("X_train,", X_train.shape, X_train.dtype)
    print("t_train,", t_train.shape, t_train.dtype)
    print("mask_train,", mask_train.shape, mask_train.dtype)
    print("length_train,", length_train.shape, length_train.dtype)
    print("num_seq_train", num_seq_train)
    print("X_valid,", X_valid.shape, X_valid.dtype)
    print("t_valid,", t_valid.shape, t_valid.dtype)
    print("mask_valid,", mask_valid.shape, mask_valid.dtype)
    print("length_valid,", length_valid.shape, length_valid.dtype)

# %% [code]
# restricting memory usage, TensorFlow is greedy and will use all memory otherwise
gpu_opts = tf.GPUOptions(per_process_gpu_memory_fraction=0.9)
# initialize the Session
sess = tf.Session(config=tf.ConfigProto(gpu_options=gpu_opts))

# test train part
sess.run(tf.global_variables_initializer())
feed_dict = {X_input: X_valid, X_length: length_valid, t_input: t_valid,
             t_mask: mask_valid}
fetches = [f, g, loss]
res = sess.run(fetches=fetches, feed_dict=feed_dict)
print "f", res[0].shape
print "g", res[1].shape
#print "y_i", res[2][0].shape
#print "y_plus", res[2][1].shape
print "log_likelihood", res[2].shape

# %% [code]
def shuffle_data(X, t, mask, length):
    num_sequences = X.shape[0]
    seq_names = np.arange(0,num_sequences)
    np.random.shuffle(seq_names)
    X = X_train[seq_names]
    t = t[seq_names]
    mask = mask[seq_names]
    length = length[seq_names]
    return X, t, mask, length

# %% [code]
# setting up running parameters
val_interval = batch_size*10
num_batches_per_epoch = X_train.shape[0] // batch_size
samples_to_process = 1e5
samples_processed = 0
num_samples_per_epoch = int(num_seq_train/batch_size)
samples_val = []
costs, accs_val = [], []
plt.figure()
try:
    while samples_processed < samples_to_process:
        seq_names = np.arange(0,num_seq_train)
        np.random.shuffle(seq_names)     
        X_train = X_train[seq_names]
        t_train = t_train[seq_names]
        mask_train = mask_train[seq_names]
        length_train = length_train[seq_names]
        losses = []
        accs = []
        for i in range(num_batches_per_epoch):
            idx = range(i*batch_size, (i+1)*batch_size)
            x_batch_tr = X_train[idx]
            t_batch_tr = t_train[idx]
            mask_batch_tr = mask_train[idx]
            length_batch_tr = length_train[idx]
            x_batch_tr, t_batch_tr, mask_batch_tr = chop_sequences(x_batch_tr, t_batch_tr,
                                                                   mask_batch_tr, length_batch_tr)
            fetches_tr = [train_op, loss, accuracy]
            # set up feed dict
            feed_dict_tr = {X_input: x_batch_tr, X_length: length_batch_tr,
                            t_input: t_batch_tr, t_mask: mask_batch_tr}
            # run the model
            res = tuple(sess.run(fetches=fetches_tr, feed_dict=feed_dict_tr))
            _, batch_cost, batch_acc = res
            losses.append(batch_cost)
            accs.append(batch_acc)
            samples_processed += batch_size
        #print("samples_processed,", samples_processed)
        #print("batch_cost,", batch_cost)
        #if samples_processed % 1000 == 0: print batch_cost, batch_acc
        #validation data
        if True:#samples_processed % val_interval == 0:
            print "validating"
            fetches_val = [prediction]
            feed_dict_val = {X_input: X_valid, X_length: length_valid,
                             t_input: t_valid, t_mask: mask_valid}
            predictions = sess.run(fetches=fetches_val, feed_dict=feed_dict_val)[0]
            acc_valid = utils.proteins_acc(predictions, t_valid, mask_valid)
            samples_val += [samples_processed]
            accs_val += [acc_valid]
            #print("validation_accs", acc_val)
            plt.plot(samples_val, accs_val, 'g-')
            plt.ylabel('Validation Accuracy', fontsize=15)
            plt.xlabel('Processed samples', fontsize=15)
            plt.title('', fontsize=20)
            plt.grid('on')
            plt.savefig("out.png")
            display.display(display.Image(filename="out.png"))
            display.clear_output(wait=True)
except KeyboardInterrupt:
    pass

# %% [code]
