# Supplementary material for: Evaluation model design of project construction safety level based on bidirectional recurrent neural network (BiRNN) and bidirectional long short-term memory (BiLSTM)
Source: PeerJ Comput Sci. 2024 Oct 18;10:e2351. doi: 10.7717/peerj-cs.2351 (PMC11623050; doi:10.7717/peerj-cs.2351)
Supplement: Supplemental Information 1 [file peerj-cs-10-2351-s001.zip › download_test.sh]

#!/bin/bash

echo "Downloading testset"
wget -O data/cb513+profile_split1.npy.gz "http://www.princeton.edu/~jzthree/datasets/ICML2014/cb513+profile_split1.npy.gz"
