# Supplementary material for: Evaluation model design of project construction safety level based on bidirectional recurrent neural network (BiRNN) and bidirectional long short-term memory (BiLSTM)
Source: PeerJ Comput Sci. 2024 Oct 18;10:e2351. doi: 10.7717/peerj-cs.2351 (PMC11623050; doi:10.7717/peerj-cs.2351)
Supplement: Supplemental Information 1 [file peerj-cs-10-2351-s001.zip › train_many.sh]

#!/bin/sh
#python train.py plain 0
#python train.py plain 1
#python train.py plain_bn 0
python train.py plain_bn 1
python train.py plain_dropout 0
python train.py plain_dropout 1
python train.py plain_bn_dropout 0
python train.py plain_bn_dropout 1
